# Supplementary material for: Sedentary Behaviour and Physical Activity Levels during Second Period of Lockdown in Chilean’s Schoolchildren: How Bad Is It?
Source: Children (Basel). 2023 Mar 1;10(3):481. doi: 10.3390/children10030481 (PMC10047652; doi:10.3390/children10030481)
Supplement: Supplementary file 1 [file children-10-00481-s001.zip]

Archive with 1 entries (1 files):
- children-2199811-supplementary.pdf
